# Supplementary material for: Czech nationwide screening for Fabry disease in patients on maintenance dialysis: a call for evaluation of population-enriched GLA gene variants of uncertain significance
Source: Clin Kidney J. 2025 May 28;18(6):sfaf167. doi: 10.1093/ckj/sfaf167 (PMC12202863; doi:10.1093/ckj/sfaf167)
Supplement: sfaf167_Supplemental_Files [file sfaf167_supplemental_files.zip]

Archive with 2 entries (2 files):
- 1573 Online Supplementary Material.docx
- 15Supplementary References.docx
